# Supplementary material for: Clinical Characteristics and Predictors of In-Hospital Mortality among Older Patients with Acute Heart Failure
Source: J Clin Med. 2022 Jan 15;11(2):439. doi: 10.3390/jcm11020439 (PMC8781633; doi:10.3390/jcm11020439)
Supplement: Supplementary file 1 [file jcm-11-00439-s001.zip]

Archive with 1 entries (1 files):
- jcm-1518792-supplementary.jpg
